# Supplementary material for: Complete genome sequence of DSM 30083T, the type strain (U5/41T) of Escherichia coli, and a proposal for delineating subspecies in microbial taxonomy
Source: Stand Genomic Sci. 2014 Dec 8;9:2. doi: 10.1186/1944-3277-9-2 (PMC4334874; doi:10.1186/1944-3277-9-2)
Supplement: Supplementary file 2 — Additional file 2: List of E. coli genomes used in this study. (XLS ) [file 40793_2014_2_MOESM2_ESM.xls]

## Sheet: Supplement S2
No.	ORGANISM NAME	STRAIN	NCBI PROJECT NAME	GOLDSTAMP	OLD GOLDSTAMP	PUBLICATION	NCBI TAXON ID	NCBI PROJECT ID	IMG OBJECT ID	Genbank accessions (master records)	Labels as used in phylogenetic trees	Phylotypes mapping according to Kaas et al. 2012	Our extended phylotype mapping (based on Kaas et al. 2012)	G+C content	Intergenomic distance (GGD) to type strain	dDDH similarity to type strain	C.I. dDDH similarity	Cluster assignment using cutoff T corresponding to ~ 80% dDDH (OPTSIL_00242_05)	Assignment to serovars (if retrievable)	Assignment to pathovars (if retrievable)
1	Escherichia coli CFT073 (UPEC)	CFT073 (UPEC)	Escherichia coli CFT073	Gc00113		PNAS 99, 17020-4	199310	313	637000105	AE014075	E. coli CFT073	B2	B2	0.504775	0.012187	89.9	2.11615	9	O6:K2:H1	UPEC
2	Escherichia coli NC101	NC101	Escherichia coli NC101	Gi06513		Unpublished	753642	47121	648276667	AEFA00000000	E. coli NC101	B2	B2	0.505673	0.011338	90.7	2.02778	9		NA
3	Escherichia coli DEC13C	DEC13C	Escherichia coli DEC13C	Gi07460		J Bacteriology	868198	51035	2526164598	AIHH00000000	E. coli DEC13C	NA	B1	0.506661	0.0308925	73.9	2.91257	8		NA
4	Escherichia coli 1827-70	1827-70	Escherichia coli 1827-70	Gi05250		Unpublished	670888	40257	649989946	ADUK00000000	E. coli 1827-70	A	A	0.507877	0.0294559	75	2.9004	8		NA
5	Escherichia coli EC4113	EC4113	Escherichia coli O157:H7 str. EC4113	Gi02129		Unpublished	444452	27743	641736221	ABHP00000000	E. coli EC4113	E	E	0.505977	0.0328878	72.4	2.92238	8	O157:H7	NA
6	Escherichia coli MS 45-1	MS 45-1	Escherichia coli MS 45-1	Gi06412		Unpublished	749528	47207	648276663	ADTO00000000	E. coli MS 45-1	B2	B2	0.504066	0.0121821	89.9	2.11566	9		NA
7	Escherichia coli DEC8C	DEC8C	Escherichia coli DEC8C	Gi07434		J Bacteriology	868172	50983	2526164690	AIGH00000000	E. coli DEC8C	NA	B1	0.503595	0.0323481	72.8	2.92047	8		NA
8	Escherichia coli DEC13A	DEC13A	Escherichia coli DEC13A	Gi07459		J Bacteriology	868196	51031	2526164628	AIHF00000000	E. coli DEC13A	NA	B1	0.508422	0.0306235	74.1	2.91064	8		NA
9	Escherichia coli KO11FL	KO11FL	Escherichia coli KO11FL	Gc02189	Gi08715	J Ind Microbiol Biotechnology 39(4):629-39	595495	62299	2513237200	CP002970	E. coli KO11FL	NA	B1	0.507848	0.0300772	74.5	2.90624	8		NA
10	Escherichia coli FVEC1412	FVEC1412	Escherichia coli FVEC1412	Gi04883		Unpublished	656380	39917	647533161	ACXI00000000	E. coli FVEC1412	D	D1	0.506965	0.0301979	74.4	2.90727	5		FVEC1412
11	Escherichia coli MS 107-1	MS 107-1	Escherichia coli MS 107-1	Gi05288		Unpublished	679207	40713	648276649	ADWV00000000	E. coli MS 107-1	B1	B1	0.505938	0.0292921	75.1	2.89871	8		NA
12	Escherichia coli UMNK88	UMNK88	Escherichia coli UMNK88	Gc01834	Gi05883	Unpublished	696406	42137	651053024	CP002729	E. coli UMNK88	NA	A	0.507229	0.0303934	74.3	2.90887	8		porcine ETEC
13	Escherichia coli O157:H43 T22	O157:H43 T22	Escherichia coli O157:H43 str. T22	Gi15733		Unpublished	1137135	81821	2516143031	AHZD00000000	E. coli T22	NA	B1	0.507956	0.0310011	73.8	2.91331	8	O157:H43	NA
14	Escherichia coli MS 153-1	MS 153-1	Escherichia coli MS 153-1	Gi06425		Unpublished	749541	47257	0	ADTX00000000	E. coli MS 153-1	B2	B2	0.504751	0.0125203	89.6	2.14902	9		NA
15	Shigella dysenteriae 1012	1012	Shigella dysenteriae 1012	Gi01276		Unpublished	358708	16194	638341196	AAMJ00000000	S. dysenteriae 1012	Shigella I	Shigella I	0.505571	0.0304352	74.2	2.9092	8	ShDy	Shigella
16	Escherichia coli CVM10021	CVM10021	Escherichia coli O26:H11 CVM10021	Gi19978		Unpublished	1165950	129425	2519899566	AKAZ00000000	E. coli CVM10021	NA	B1	0.503188	0.0313504	73.5	2.91551	8	O26:H11	NA
17	Escherichia coli G5101	G5101	Escherichia coli O157:H7 str. G5101	Gi08723		Unpublished	926026	60057	0	AETX00000000	E. coli G5101	E	E	0.505862	0.0304522	74.2	2.90933	8	O157:H7	NA
18	Escherichia coli HM605	HM605	Escherichia coli HM605	Gi09653		J Bacteriology Epub	752789	66487	0	CADZ00000000	E. coli HM605	NA	B2	0.506457	0.00163982	99.1	0.401843	9		NA
19	Shigella flexneri 2457T	2457T	Shigella flexneri 2a str. 2457T	Gc00130		Infect. Immunity 71, 2775-2786	198215	408	637000263	AE014073	S. flexneri 2457T	Shigella I	Shigella I	0.50906	0.0301693	74.5	2.90703	8	ShFl	Shigella
20	Escherichia coli W, ATCC 9637	W, ATCC 9637	Escherichia coli W	Gc02188	Gi08735	J Ind Microbiol Biotechnology 39 (4), 629-639	566546	62301	2521172717	CP002967	E. coli ATCC 9637	NA	B1	0.508473	0.0302668	74.4	2.90784	8		Laboratory
21	Escherichia coli O104:H4	O104:H4	Escherichia coli O104:H4	Gi10496		Arch Microbiol. 193(12)	1038927	71263	0	AFWO00000000	E. coli O104:H4	NA	B1	0.505996	0.0307466	74	2.91154	8	O104:H4	NA
22	Escherichia coli DEC9A	DEC9A	Escherichia coli DEC9A	Gi07437		J Bacteriology	868175	50989	2526164688	AIGK00000000	E. coli DEC9A	NA	B1	0.506092	0.0315411	73.4	2.91661	8		NA
23	Escherichia coli DEC15B	DEC15B	Escherichia coli DEC15B	Gi07469		J Bacteriology	868207	51055	2526164596	AIHP00000000	E. coli DEC15B	NA	B1	0.506118	0.0313532	73.5	2.91553	8		NA
24	Escherichia sp. 3_2_53FAA	3_2_53FAA	Escherichia sp. 3_2_53FAA	Gi02733		Unpublished	469598	32465	646206259	ACAC00000000	E. sp. 3_2_53FAA	NA	B2	0.505095	0.00244679	98.5	0.589485	9		NA
25	Shimwellia blattae DSM 4481	DSM 4481	Escherichia blattae DSM 4481	Gc02304	Gi00236	J Bacteriology 194 (16), 4436	630626	36307	2513020017	CP001560	S. blattae DSM 4481	NA	NA	0.565083	0.205891	21.3	2.33873	2		NA
26	Escherichia coli Xuzhou21	Xuzhou21	Escherichia coli Xuzhou21	Gc02290	Gi06356	PLoS ONE 7 (4), E36144	741093	45823	2513237251	CP001925	E. coli Xuzhou21	NA	E	0.505124	0.0316627	73.3	2.91727	8		EHEC
27	Escherichia coli EC1734	EC1734	Escherichia coli EC1734	Gi10033		Unpublished	1005536	65941	2526164594	AKMO00000000	E. coli EC1734	NA	E	0.503313	0.0311947	73.7	2.91456	8		NA
28	Escherichia coli AIEC UM146	AIEC UM146	Escherichia coli UM146	Gc01390	Gi07394	J Bacteriology 193 (2), 583	869729	50883	648231706	CP002167	E. coli UM146	B2	B2	0.505852	0.00307966	98	0.729163	9		AIEC
29	Escherichia coli O104:H4 2009EL-2071	O104:H4 2009EL-2071	Escherichia coli O104:H4 str. 2009EL-2071	Gc02440	Gi15729	PLoS ONE 7(11):e48228	1133853	81099	2519899780	CP003301	E. coli 2009EL-2071	NA	B1	0.507192	0.0306663	74.1	2.91096	8	O104:H4	STEC/EAEC
30	Shigella flexneri 5a M90T	5a M90T	Shigella flexneri 5a str. M90T	Gi12938		Unpublished	1086030	73131	0	CM001474	S. flexneri 5a M90T	NA	Shigella I	0.509106	0.0297297	74.8	2.90308	8	ShFl	Shigella
31	Escherichia coli 11-02030	11-02030	Escherichia coli 11-02030	Gi21021		Unpublished	1228002	174135	2526164612	AMVR00000000	E. coli 11-02030	NA	B1	0.506472	0.0307121	74	2.91129	8	O104:H4	NA
32	Escherichia coli CE10	CE10	Escherichia coli O7:K1 str. CE10	Gc01993	Gi09173	J Bacteriology 193(24):7005	1072459	63597	2512047041	CP003034	E. coli CE10	NA	F1	0.50558	0.0275345	76.5	2.87627	4	O7:K1	ExPEC – Meningitis
33	Escherichia coli ED1a	ED1a	Escherichia coli ED1a	Gc00924	Gi01074	PLoS Genetics 5(1):e1000344	585397	33409	643348545	CU928162	E. coli ED1a	B2	B2	0.507338	0.0129458	89.2	2.1895	9	O81	Commensal
34	Escherichia coli PCN033	PCN033	Escherichia coli PCN033	Gi10129		J Bacteriology Epub	1001989	64999	0	AFAT00000000	E. coli PCN033	NA	D1	0.506618	0.0296478	74.9	2.9023	5		NA
35	Shigella flexneri 8401	8401	Shigella flexneri 5 str. 8401	Gc00410		BMC Genomics. 2006 Jul 6;7:173	373384	16375	637000265	CP000266	S. flexneri 8401	Shigella I	Shigella I	0.509177	0.0298555	74.7	2.90426	8	ShFl	Shigella
36	Escherichia coli O104:H4 C236-11	O104:H4 C236-11	Escherichia coli O104:H4 str. C236-11	Gi12486		PNAS	1048256	68155	0	AFRI00000000	E. coli C236-11	NA	B1	0.506375	0.0307785	74	2.91177	8	O104:H4	NA
37	Escherichia coli MS 182-1	MS 182-1	Escherichia coli MS 182-1	Gi06429		Unpublished	749545	47265	648276656	ADTM00000000	E. coli MS 182-1	B1	B1	0.505413	0.0298871	74.7	2.90455	8		NA
38	Escherichia coli O104:H4 09-7901	O104:H4 09-7901	Escherichia coli O104:H4 str. 09-7901	Gi12488		PNAS	1048266	68213	2519899836	AFRK00000000	E. coli 09-7901	NA	B1	0.505688	0.0307176	74	2.91133	8	O104:H4	NA
39	Escherichia coli MS 198-1	MS 198-1	Escherichia coli MS 198 -1	Gi06433		Unpublished	749549	47273	648276660	ADTJ00000000	E. coli MS 198-1	D	D1	0.50666	0.029986	74.6	2.90544	5		NA
40	Shigella boydii BS512,CDC 3083-94	BS512,CDC 3083-94	Shigella boydii CDC 3083-94	Gc00779	Gi01141	Unpublished	344609	15637	641522650	CP001063	S. boydii CDC 3083-94	Shigella II	Shigella IIa	0.513327	0.0304655	74.2	2.90944	8	ShBo	Shigella
41	Escherichia coli DEC15A	DEC15A	Escherichia coli DEC15A	Gi07468		J Bacteriology	868206	51053	2526164595	AIHO00000000	E. coli DEC15A	NA	B1	0.505785	0.0313672	73.5	2.91561	8		NA
42	Escherichia coli MS 116-1	MS 116-1	Escherichia coli MS 116-1	Gi06422		Unpublished	749538	47229	648276651	ADTZ00000000	E. coli MS 116-1	A	A	0.505534	0.0302269	74.4	2.90751	8		NA
43	Shigella flexneri 6603-63	6603-63	Shigella flexneri 6603-63	Gi06945		Unpublished	766161	49103	2526164646	AGRC00000000	S. flexneri 6603-63	NA	Shigella I	0.509378	0.0298836	74.7	2.90451	8	ShFl	Shigella
44	Escherichia coli clone D i14	clone D i14	Escherichia coli str. 'clone D i14'	Gc02025	Gi07669	PLoS ONE 6 (10), E26907	885275	52023	2511231170	CP002212	E. coli clone D i14	NA	B2	0.505593	0.0121476	90	2.11221	9		UPEC
45	Escherichia coli Ec12-0465	Ec12-0465	Escherichia coli Ec12-0465	Gi16835		Unpublished	1157340	88163	2521172580	AIPQ00000000	E. coli Ec12-0465	NA	B1	0.506866	0.0304303	74.2	2.90916	8	O104:H4	NA
46	Escherichia coli ABU 83972	ABU 83972	Escherichia coli ABU 83972	Gc01398	Gi04480	PLoS Pathogen 6(8). pii: e1001078	655817	38725	648231705	CP001671	E. coli ABU 83972	B2	B2	0.505839	0.0124676	89.7	2.14388	9		Commensal
47	Escherichia coli H736	H736	Escherichia coli H736	Gi06284		Unpublished	656414	39033	648276645	ADAU00000000	E. coli H736	N/A	A	0.508244	0.029571	74.9	2.90155	8		NA
48	Escherichia hermannii NBRC 105704	NBRC 105704	Escherichia hermannii NBRC 105704	Gi13645		Unpublished	1115512	77963	2514752030	BAFF00000000	E. hermannii NBRC 105704	NA	NA	0.540767	0.208756	21	2.33239	3		NA
49	Shigella flexneri K-315	K-315	Shigella flexneri K-315	Gi06952	Gi06951	Unpublished	766150	49079	2526164619	AKMY00000000	S. flexneri K-315	NA	Shigella IIa	0.511222	0.0299183	74.6	2.90483	8	ShFl	Shigella
50	Escherichia coli DEC13D	DEC13D	Escherichia coli DEC13D	Gi07461		J Bacteriology	868199	51037	2526164599	AIHI00000000	E. coli DEC13D	NA	B1	0.508493	0.0308673	73.9	2.9124	8		NA
51	Escherichia coli DEC12D	DEC12D	Escherichia coli DEC12D	Gi07456		J Bacteriology	868194	51027	2526164634	AIHD00000000	E. coli DEC12D	NA	B1	0.505109	0.0321113	73	2.91947	8		NA
52	Escherichia coli K-12, MG1655	K-12, MG1655	Escherichia coli str. K-12 substr. MG1655	Gc00008		Science 277,1453-1474	511145	225	646311926	U00096	E. coli MG1655 [8]	A	A	0.507897	0.029238	75.2	2.89814	8		Laboratory
53	Escherichia coli USDA 5905	USDA 5905	Escherichia coli O55:H7 str. USDA 5905	Gi08727		Unpublished	926030	60065	0	AEUB00000000	E. coli USDA 5905	E	E	0.504919	0.0303931	74.3	2.90886	8	O55:H7	NA
54	Shigella dysenteriae Sd197	Sd197	Shigella dysenteriae Sd197	Gc00324		Nucleic Acids Research 33, 6445-58	300267	13145	640427142	CP000034	S. dysenteriae Sd197	Shigella III	Shigella III	0.512497	0.0314604	73.5	2.91615	8	ShDy	Shigella
55	Escherichia coli O32:H37 P4	O32:H37 P4	Escherichia coli O32:H37 str. P4	Gi16838		Unpublished	1167694	91125	2516143081	AJQW00000000	E. coli P4	NA	A	0.505616	0.0298116	74.7	2.90385	8	O32:H37	NA
56	Escherichia coli 11368	11368	Escherichia coli O26:H11 str. 11368	Gc01130	Gi05337	PNAS Epub	573235	32509	648028025	AP010953	E. coli 11368	B1	B1	0.506848	0.0330645	72.2	2.9229	8	O26:H11	EHEC
57	Shigella flexneri K-304	K-304	Shigella flexneri K-304	Gi06950		Unpublished	766149	49077	2526164621	AFGZ00000000	S. flexneri K-304	NA	Shigella I	0.506475	0.029977	74.6	2.90536	8	ShFl	Shigella
58	Escherichia coli FRIK966	FRIK966	Escherichia coli O157:H7 str. FRIK966	Gi03547		Unpublished	570506	32275	645951861	ACXN00000000	E. coli FRIK966	E	E	0.502445	0.0307442	74	2.91153	8	O157:H7	NA
59	Escherichia coli RM12579	RM12579	Escherichia coli O55:H7 str. RM12579	Gc02100		J Bacteriology 194(8):1885-96	244320	68245	2511231131	CP003109	E. coli RM12579	NA	E	0.503984	0.0309329	73.9	2.91285	8	O55:H7	EPEC
60	Escherichia coli 99.0713	99.0713	Escherichia coli 99.0713	Gi10006		Unpublished	1005424	65645	2526164693	ANMF00000000	E. coli 99.0713	NA	E	0.502638	0.0304522	74.2	2.90933	8		NA
61	Escherichia coli UMNF18	UMNF18	Escherichia coli UMNF18	Gc01881		Unpublished	1050617	48455	651053023	AGTD00000000	E. coli UMNF18	NA	A	0.506216	0.0318753	73.1	2.91836	8		NA
62	Escherichia coli IAI39	IAI39	Escherichia coli IAI39	Gc00923		PLoS Genetics 5(1): e1000344	585057	33411	643348547	CU928164	E. coli IAI39	F	F1	0.506305	0.0272082	76.8	2.87118	4	O7:K1	UPEC
63	Escherichia coli DEC10D	DEC10D	Escherichia coli DEC10D	Gi07445		J Bacteriology	868183	51005	2526164664	AIGS00000000	E. coli DEC10D	NA	B1	0.50586	0.0312168	73.6	2.9147	8		NA
64	Escherichia coli U5/41, DSM 30083	U5/41, DSM 30083	Escherichia coli DSM 30083	Gi07590			50621		2528311135		E. coli DSM 30083	NA	B2	0.506433	0	100	0	9	O1:K1:H7	NA
65	Escherichia coli MS 117-3	MS 117-3	Escherichia coli MS 117-3	Gi06423		Unpublished	749539	47231	0	ADTS00000000	E. coli MS 117-3	B1	B1	0.505332	0.030839	73.9	2.9122	8		NA
66	Escherichia coli XH001	XH001	Escherichia coli XH001	Gi12109		Unpublished	1069495	70787	2519103104	AFYG00000000	E. coli XH001	NA	A	0.505079	0.0295578	74.9	2.90142	8		NA
67	Escherichia coli EC508	EC508	Escherichia coli O157:H7 str. EC508	Gi02582		Unpublished	478007	27755	641736226	ABHW00000000	E. coli EC508	E	E	0.506498	0.0332048	72.1	2.92327	8	O157:H7	NA
68	Escherichia coli BL21(DE3)	BL21(DE3)	Escherichia coli BL21(DE3)	Gc01058	Gi02360	J Mol Biol 394(4):644-52	469008	20713	646862324	CP001509	E. coli BL21 (DE3) [4]	A	A	0.508326	0.02891	75.4	2.89451	8		Laboratory
69	Escherichia coli DEC11C	DEC11C	Escherichia coli DEC11C	Gi07450		J Bacteriology	868188	51015	2526164630	AIGX00000000	E. coli DEC11C	NA	B1	0.506481	0.0316943	73.3	2.91744	8		NA
70	Escherichia coli DEC10F	DEC10F	Escherichia coli DEC10F	Gi07447		J Bacteriology	868185	51009	2526164662	AIGU00000000	E. coli DEC10F	NA	B1	0.504182	0.0319708	73.1	2.91882	8		NA
71	Escherichia coli B354	B354	Escherichia coli B354	Gi04758		Unpublished	550677	38917	647533160	ACXG00000000	E. coli B354	D	D1	0.505534	0.0285592	75.7	2.89034	5		NA
72	Escherichia coli ETEC H10407	ETEC H10407	Escherichia coli ETEC H10407	Gc01396	Gi00240	J Bacteriology 192, 5822-5831	316401	42749	650377932	FN649414	E. coli H10407	A	A	0.507573	0.0294909	75	2.90076	8		ETEC
73	Escherichia coli 101-1	101-1	Escherichia coli 101-1	Gi01272		Unpublished	358709	16193	638341082	AAMK00000000	E. coli 101-1	A	A	0.506311	0.0300727	74.5	2.9062	8		NA
74	Escherichia coli TW14588	TW14588	Escherichia coli O157:H7 str. TW14588	Gi03048		Unpublished	502346	28847	642979322	CM000662	E. coli TW14588	E	E	0.505085	0.0317563	73.2	2.91776	8	O157:H7	NA
75	Escherichia coli TW14359	TW14359	Escherichia coli O157:H7 str. TW14359	Gc01066	Gi03331	Infect. Immunity 77, 3713-21	544404	30045	644736363	CP001368	E. coli TW14359	E	E	0.505068	0.0320567	73	2.91922	8	O157:H7	EHEC
76	Escherichia coli 042 (EAEC)	042 (EAEC)	Escherichia coli 042	Gc01196	Gi00238	PLoS ONE 5(1):e8801.	216592	40647	646862322	FN554766	E. coli 042	D	D1	0.50563	0.0300835	74.5	2.90629	5	O44:H18	EAEC
77	Escherichia coli MS 115-1	MS 115-1	Escherichia coli MS 115-1	Gi06421		Unpublished	749537	47227	648276650	ADTL00000000	E. coli MS 115-1	A	A	0.507585	0.0304869	74.2	2.9096	8		NA
78	Escherichia coli K12- W3110	K12- W3110	Escherichia coli str. K-12 substr. W3110	Gc00355	Gi00241	Mol Syst Biol. 2:2006.0007	316407	16351	637000110	AP009048	E. coli K12- W3110	A	A	0.507996	0.0292309	75.2	2.89806	8		Laboratory
79	Escherichia coli DEC9B	DEC9B	Escherichia coli DEC9B	Gi07438		J Bacteriology	868176	50991	2526164691	AIGL00000000	E. coli DEC9B	NA	B1	0.506712	0.0315554	73.4	2.91669	8		NA
80	Escherichia fergusonii UMN026, ATCC 35469	UMN026, ATCC 35469	Escherichia fergusonii ATCC 35469	Gc00910	Gi01076	Unpublished	585054	33369	643692022	CU928158	E. fergusonii ATCC 35469	NA	NA	0.499364	0.0986984	40.2	2.51081	6		NA
81	Escherichia coli EC4486	EC4486	Escherichia coli O157:H7 str. EC4486	Gi02580		Unpublished	478005	27751	641736222	ABHS00000000	E. coli EC4486	E	E	0.503982	0.0323433	72.8	2.92045	8	O157:H7	NA
82	Escherichia coli EC4206	EC4206	Escherichia coli O157:H7 str. EC4206	Gi02132		Unpublished	444447	27735	641736210	ABHK00000000	E. coli EC4206	E	E	0.504736	0.0323926	72.7	2.92065	8	O157:H7	NA
83	Escherichia coli CVM9553	CVM9553	Escherichia coli O111:H11 CVM9553	Gi19977		Unpublished	1165947	129417	2519899562	AKAY00000000	E. coli CVM9553	NA	B1	0.504268	0.0316813	73.3	2.91737	8	O111:H11	NA
84	Escherichia coli B7A (CS6:LT+:ST+)(ETEC)	B7A (CS6:LT+:ST+)(ETEC)	Escherichia coli B7A	Gi01137		Unpublished	340184	15572	638341085	AAJT00000000	E. coli B7A [1]	B1	B1	0.506811	0.0315951	73.4	2.91691	8	O148:H28	ETEC
85	Escherichia coli EC4024	EC4024	Escherichia coli O157:H7 str. EC4024	Gi02125		Unpublished	444454	27747	642791630	ABJT00000000	E. coli EC4024	E	E	0.50739	0.0344574	71.2	2.92516	8	O157:H7	NA
86	Escherichia coli REL606	REL606	Escherichia coli B str. REL606	Gc01056	Gi01702	J Mol Biol 394(4):644-52	413997	18281	644736359	CP000819	E. coli REL606	A	A	0.507694	0.0289364	75.4	2.89482	8		Laboratory
87	Escherichia coli EC4100B	EC4100B	Escherichia coli EC4100B	Gi08656		Unpublished	945434	61479	2526164670	AERU00000000	E. coli EC4100B	B1	B1	0.505137	0.0306471	74.1	2.91082	8		NA
88	Escherichia coli LF82	LF82	Escherichia coli LF82	Gc00963		PLoS ONE 5(9): e12714e12714	591946	33825	651053021	CU651637	E. coli LF82	NA	B2	0.506956	0.0112967	90.8	2.0233	9		AIEC
89	Escherichia albertii TW07627	TW07627	Escherichia albertii TW07627	Gi03041		Unpublished	502347	28851	641736163	ABKX00000000	E. albertii TW07627	NA	NA	0.498832	0.0952612	41.3	2.52	7		NA
90	Escherichia coli O104:H4 11-4623	O104:H4 11-4623	Escherichia coli O104:H4 str. 11-4623	Gi10347		PNAS	1068616	70737	0	AFUZ00000000	E. coli 11-4623	NA	B1	0.506333	0.0307721	74	2.91173	8	O104:H4	NA
91	Escherichia coli TW10246	TW10246	Escherichia coli TW10246	Gi10144		Unpublished	1005517	65903	2526164603	AKLV00000000	E. coli TW10246	NA	E	0.502703	0.0311296	73.7	2.91415	8		NA
92	Escherichia coli DEC15C	DEC15C	Escherichia coli DEC15C	Gi07470		J Bacteriology	868208	51057	2521172734	AIHQ00000000	E. coli DEC15C	NA	B1	0.506397	0.0313296	73.6	2.91539	8		NA
93	Escherichia coli MS 78-1	MS 78-1	Escherichia coli MS 78-1	Gi06416		Unpublished	749532	47217	648276665	ADTY00000000	E. coli MS 78-1	B1	B1	0.506267	0.0295937	74.9	2.90177	8		NA
94	Escherichia coli E24377A (ETEC)	E24377A (ETEC)	Escherichia coli E24377A	Gc00641	Gi00940	J Bacteriology 190(20)	331111	13960	640753024	CP000800	E. coli E24377A	B1	B1	0.506216	0.0307326	74	2.91144	8	O139:H28	ETEC
95	Escherichia coli SCI-07	SCI-07	Escherichia coli SCI-07	Gi16781			1144302	82801	2516143027	AJFG00000000	E. coli SCI-07	NA	B2	0.506145	0.0112191	90.8	2.01484	9		NA
96	Escherichia coli MS 119-7	MS 119-7	Escherichia coli MS 119-7	Gi05289		Unpublished	679206	40709	648276652	ADWU00000000	E. coli MS 119-7	B1	B1	0.507489	0.0306276	74.1	2.91067	8		NA
97	Escherichia coli O104:H4 2009EL-2050	O104:H4 2009EL-2050	Escherichia coli O104:H4 str. 2009EL-2050	Gc02331	Gi16774	Unpublished	1134782	81097	2518645559	CP003297	E. coli 2009EL-2050	NA	B1	0.507449	0.0304263	74.3	2.90913	8	O104:H4	STEC/EAEC
98	Escherichia coli Sakai (EHEC)	Sakai (EHEC)	Escherichia coli O157:H7 str. Sakai	Gc00046		DNA Research 8, 11-22	386585	226	637000108	BA000007	E. coli Sakai	E	E	0.505371	0.0318123	73.2	2.91805	8	O157:H7	EHEC
99	Escherichia coli TA206	TA206	Escherichia coli TA206	Gi06234		Unpublished	656440	39085	648276669	ADAX00000000	E. coli TA206	B2	B2	0.505261	0.0113751	90.7	2.03178	9		NA
100	Escherichia coli DEC8D	DEC8D	Escherichia coli DEC8D	Gi07435		J Bacteriology	868173	50985	2526164689	AIGI00000000	E. coli DEC8D	NA	B1	0.506089	0.0323038	72.8	2.92029	8		NA
101	Escherichia coli UTI89 (UPEC)	UTI89 (UPEC)	Escherichia coli UTI89	Gc00364		PNAS 103, 5977-82	364106	16259	637000109	CP000243	E. coli UTI89	B2	B2	0.506042	0.00311828	98	0.737476	9		UPEC
102	Escherichia coli DEC14D	DEC14D	Escherichia coli DEC14D	Gi07466		J Bacteriology	868204	51049	2526164597	AIHN00000000	E. coli DEC14D	NA	B1	0.507333	0.030909	73.9	2.91268	8		NA
103	Escherichia coli 11-03943	11-03943	Escherichia coli 11-03943	Gi21030		Unpublished	1228011	174144	2526164692	AMWA00000000	E. coli 11-03943	NA	B1	0.506485	0.0307134	74	2.9113	8	O104:H4	NA
104	Escherichia coli 83972	83972	Escherichia coli 83972	Gi03725		Unpublished	525281	31467	643886067	ACGN00000000	E. coli 83972	B2	B2	0.505714	0.0122976	89.8	2.12717	9		NA
105	Escherichia coli EC4115	EC4115	Escherichia coli O157:H7 str. EC4115	Gc00867	Gi02130	Unpublished	444450	27739	643348549	CP001164	E. coli EC4115	E	E	0.505225	0.0322503	72.9	2.92007	8	O157:H7	EHEC
106	Escherichia coli MS 175-1	MS 175-1	Escherichia coli MS 175-1	Gi06428		Unpublished	749544	47263	648276655	ADUB00000000	E. coli MS 175-1	A	A	0.507046	0.0296706	74.8	2.90252	8		NA
107	Escherichia coli 493-89	493-89	Escherichia coli O157:H- str. 493-89	Gi08724		Unpublished	926027	60059	0	AETY00000000	E. coli 493-89	E	E	0.505325	0.0301292	74.5	2.90668	8	O157:H-	NA
108	Escherichia coli MS 145-7	MS 145-7	Escherichia coli MS 145-7	Gi05291		Unpublished	679204	40703	649989948	ADWS00000000	E. coli MS 145-7	B1	B1	0.507613	0.0311637	73.7	2.91436	8		NA
109	Escherichia coli FRIK2000	FRIK2000	Escherichia coli O157:H7 str. FRIK2000	Gi04222		Unpublished	637388	36543	0	ACXO00000000	E. coli FRIK2000	E	E	0.501751	0.0306955	74	2.91117	8	O157:H7	NA
110	Escherichia coli E22 (EPEC)	E22 (EPEC)	Escherichia coli E22	Gi01135		Unpublished	340185	15577	638341087	AAJV00000000	E. coli E22	B1	B1	0.506252	0.032444	72.7	2.92085	8		EPEC
111	Escherichia coli DH10B	DH10B	Escherichia coli str. K-12 substr. DH10B	Gc00716	Gi00237	J Bacteriology 190, 2597-606	316385	20079	641522625	CP000948	E. coli DH10B	A	A	0.507813	0.0292294	75.2	2.89805	8		Laboratory
112	Escherichia coli O104:H4 04-8351	O104:H4 04-8351	Escherichia coli O104:H4 str. 04-8351	Gi12487		PNAS	1048265	68211	2519899835	AFRL00000000	E. coli 04-8351	NA	B1	0.506082	0.0309204	73.9	2.91276	8	O104:H4	NA
113	Escherichia coli 536 (UPEC)	536 (UPEC)	Escherichia coli 536	Gc00402	Gi00244	PNAS 103, 12879-84	362663	16235	637000104	CP000247	E. coli 536	B2	B2	0.505175	0.0128556	89.3	2.18105	9	O6:K15:H31	UPEC
114	Escherichia sp. TW09308	TW09308	Escherichia sp. TW09308	Gi08301			754331	59763	2513237361	AEME00000000	E. sp. TW09308	NA	NA	0.502761	0.0878028	43.7	2.54498	0		NA
115	Escherichia coli MS 110-3	MS 110-3	Escherichia coli MS 110-3	Gi06420		Unpublished	749536	47225	0	ADTW00000000	E. coli MS 110-3	B2	B2	0.504961	0.00251282	98.4	0.604366	9		NA
116	Escherichia coli MS 16-3	MS 16-3	Escherichia coli MS 16-3	Gi06426		Unpublished	749542	47259	0	ADUA00000000	E. coli MS 16-3	B2	B2	0.505419	0.0111956	90.9	2.01227	9		NA
117	Escherichia coli O104:H4 GOS2	O104:H4 GOS2	Escherichia coli O104:H4 str. GOS2	Gi10517		Arch Microbiol. 193(12)	1073841	71339	0	AFWP00000000	E. coli GOS2	NA	B1	0.505889	0.0307235	74	2.91138	8	O104:H4	NA
118	Escherichia coli MS 60-1	MS 60-1	Escherichia coli MS 60-1	Gi06414		Unpublished	749530	47211	0	ADUF00000000	E. coli MS 60-1	B2	B2	0.505073	0.012289	89.8	2.12632	9		NA
119	Escherichia coli M718	M718	Escherichia coli M718	Gi06249		Unpublished	656419	39043	648276648	ADAW00000000	E. coli M718	D	D2	0.505689	0.0302078	74.4	2.90735	8		NA
120	Escherichia coli EC1738	EC1738	Escherichia coli EC1738	Gi10037		Unpublished	1005535	65939	2526164674	AKMN00000000	E. coli EC1738	NA	E	0.503739	0.0313878	73.5	2.91573	8		NA
121	Shigella sonnei Ss046	Ss046	Shigella sonnei Ss046	Gc00323		Nucleic Acids Research 33, 6445-58	300269	13151	640427143	CP000038	S. sonnei Ss046	Shigella II	Shigella IIb	0.510098	0.0296345	74.9	2.90217	8	ShFl	Shigella
122	Shigella flexneri K-218	K-218	Shigella flexneri K-218	Gi06947		Unpublished	766146	49071	2526164647	AFGV00000000	S. flexneri K-218	NA	Shigella I	0.506534	0.0297827	74.8	2.90358	8	ShFl	Shigella
123	Escherichia coli UMN026	UMN026	Escherichia coli UMN026	Gc00921	Gi01073	PLoS Genetics 5(1):e1000344.	585056	33415	644736365	CU928163	E. coli UMN026	D	D1	0.507163	0.0296112	74.9	2.90195	5	O17:K52:H18	UPEC
124	Escherichia coli MS 69-1	MS 69-1	Escherichia coli MS 69-1	Gi06415		Unpublished	749531	47213	648276664	ADTP00000000	E. coli MS 69-1	D	D1	0.50375	0.0294022	75.1	2.89986	5		NA
125	Escherichia coli MS 79-10	MS 79-10	Escherichia coli MS 79-10	Gi05292		Unpublished	796392	40701	0	ADWR00000000	E. coli MS 79-10	B1	B1	0.505878	0.0293394	75.1	2.89921	8		NA
126	Escherichia coli O104:H4 Ec11-4987	O104:H4 Ec11-4987	Escherichia coli O104:H4 Ec11-4987	Gi23647		Unpublished	1240763	81667	2523533514	AHOX00000000	E. coli Ec11-4987	NA	B1	0.506167	0.0306554	74.1	2.91088	8	O104:H4	NA
127	Shigella sp. D9	D9	Shigella sp. D9	Gi03447		Unpublished	556266	32507	645058835	ACDL00000000	S. sp. D9	NA	B1	0.50668	0.0297084	74.8	2.90288	8	ShXx	Shigella
128	Escherichia coli CVM9534	CVM9534	Escherichia coli O111:H11 str. CVM9534	Gi20192		Unpublished	1165946	129415	0	AJVS00000000	E. coli CVM9534	NA	B1	0.503423	0.031574	73.4	2.91679	8	O111:H11	NA
129	Escherichia coli E110019 (EPEC)	E110019 (EPEC)	Escherichia coli E110019	Gi01138		Unpublished	340186	15578	638341086	AAJW00000000	E. coli E110019	B1	B1	0.507194	0.0318828	73.1	2.9184	8	O111:H9	EPEC
130	Escherichia coli H591	H591	Escherichia coli H591	Gi06278		Unpublished	656408	39021	648276644	ADBB00000000	E. coli H591	B1	B1	0.50715	0.0310752	73.7	2.9138	8		NA
131	Escherichia coli ATCC 8739	ATCC 8739	Escherichia coli ATCC 8739	Gc00737		Unpublished	481805	18083	641522623	CP000946	E. coli ATCC 8739	A	A	0.508665	0.0289194	75.4	2.89462	8		Laboratory
132	Escherichia coli F11 (ETEC)	F11 (ETEC)	Escherichia coli F11	Gi01136		Unpublished	340197	15576	638341089	AAJU00000000	E. coli F11	B2	B2	0.504844	0.0125065	89.6	2.14767	9	O139:H28	ETEC
133	Escherichia coli O104:H4 11-4404	O104:H4 11-4404	Escherichia coli O104:H4 str. 11-4404	Gi10345		PNAS	1068614	70733	0	AFUX00000000	E. coli 11-4404	NA	B1	0.506254	0.0307322	74	2.91144	8	O104:H4	NA
134	Escherichia coli MS 124-1	MS 124-1	Escherichia coli MS 124-1	Gi05290		Unpublished	679205	40707	648276653	ADWT00000000	E. coli MS 124-1	C	C	0.505947	0.030678	74.1	2.91104	8		NA
135	Escherichia coli O104:H4 2011C-3493	O104:H4 2011C-3493	Escherichia coli O104:H4 str. 2011C-3493	Gc0009684	Gi16773	PLoS ONE 7(11):e48228	1133852	81095	2519899779	CP003289	E. coli 2011C-3493	NA	B1	0.507143	0.030517	74.2	2.90983	8	O104:H4	STEC/EAEC
136	Escherichia coli 3256-97 TW 07815	3256-97 TW 07815	Escherichia coli O55:H7 str. 3256-97 TW 07815	Gi08726		Unpublished	926029	60063	0	AEUA00000000	E. coli 3256-97 [2]	E	E	0.5057	0.0301999	74.4	2.90728	8	O55:H7	NA
137	Escherichia coli Ec12-0466	Ec12-0466	Escherichia coli Ec12-0466	Gi16836		Unpublished	1157341	88165	2521172589	AIPR00000000	E. coli Ec12-0466	NA	B1	0.50689	0.0308316	73.9	2.91215	8	O104:H4	NA
139	Escherichia coli DEC9E	DEC9E	Escherichia coli DEC9E	Gi07441		J Bacteriology	868179	50997	2526164601	AIGO00000000	E. coli DEC9E	NA	B1	0.506599	0.03155	73.4	2.91666	8		NA
140	Escherichia coli clone D i2	clone D i2	Escherichia coli str. 'clone D i2'	Gc02024	Gi07668	PLoS ONE 6 (10), E26907	885276	52021	2511231198	CP002211	E. coli clone D i2	NA	B2	0.505593	0.0121468	90	2.11212	9		UPEC
142	Escherichia coli DEC12C	DEC12C	Escherichia coli DEC12C	Gi07455		J Bacteriology	868193	51025	2526164632	AIHC00000000	E. coli DEC12C	NA	B1	0.505313	0.0322408	72.9	2.92003	8		NA
143	Escherichia coli DEC14A	DEC14A	Escherichia coli DEC14A	Gi07463		J Bacteriology	868201	51043	2526164600	AIHK00000000	E. coli DEC14A	NA	B1	0.505778	0.0303081	74.3	2.90818	8		NA
144	Escherichia coli TA143	TA143	Escherichia coli TA143	Gi06231		Unpublished	656437	39079	648276668	ADAY00000000	E. coli TA143	D	D1	0.50575	0.029176	75.2	2.89748	5		NA
145	Escherichia coli HUSEC41	HUSEC41	Escherichia coli O104:H4 str. HUSEC41	Gi10748	Gc01912	PLoS Biology 6(7):e22751	1042803	67931	0	AFPS00000000	E. coli HUSEC41	NA	B1	0.506228	0.0309439	73.9	2.91292	8	O104:H4	HUSEC41
146	Escherichia coli MS 185-1	MS 185-1	Escherichia coli MS 185-1	Gi06430		Unpublished	749546	47267	648276657	ADUE00000000	E. coli MS 185-1	B2	B2	0.506204	0.0123497	89.8	2.13232	9		NA
147	Escherichia coli NA114	NA114	Escherichia coli NA114	Gc01789		J Bacteriology Epub	1033813	66975	651053022	CP002797	E. coli NA114	NA	B2	0.511663	0.0165304	86	2.47196	9		UPEC
148	Escherichia coli O104:H4 11-3677	O104:H4 11-3677	Escherichia coli O104:H4 str. 11-3677	Gi16714		Unpublished	1048334	68215	2516143071	AFRM00000000	E. coli 11-3677	NA	B1	0.506371	0.0307897	74	2.91185	8	O104:H4	NA
149	Escherichia sp. 1_1_43	1_1_43	Escherichia sp. 1_1_43	Gi02732		Unpublished	457400	32463	646206261	ACID00000000	E. sp. 1_1_43	NA	A	0.507621	0.0297563	74.8	2.90334	8		NA
150	Escherichia coli 11-02033-1	11-02033-1	Escherichia coli 11-02033-1	Gi21022		Unpublished	1228003	174136	2526164653	AMVS00000000	E. coli 11-02033-1	NA	B1	0.506545	0.0307194	74	2.91135	8	O104:H4	NA
151	Shigella sonnei 53G	53G	Shigella sonnei 53G	Gc02114	Gi00559	Unpublished	216599	78129	0	HE616528	S. sonnei 53G	NA	Shigella IIb	0.509834	0.0299887	74.6	2.90546	8	ShFl	Shigella
152	Escherichia coli DEC11D	DEC11D	Escherichia coli DEC11D	Gi07451		J Bacteriology	868189	51017	2526164629	AIGY00000000	E. coli DEC11D	NA	B1	0.505689	0.0314513	73.5	2.9161	8		NA
153	Escherichia coli H 2687	H 2687	Escherichia coli O157:H- str. H 2687	Gi08725		Unpublished	926028	60061	0	AETZ00000000	E. coli H 2687	E	E	0.505372	0.0301678	74.5	2.90701	8	O157:H-	NA
154	Escherichia coli DH1 (ME8569)	DH1 (ME8569)	Escherichia coli DH1	Gc01859	Gi08573	Unpublished	536056	52077	651053020	AP012030	E. coli DH1 (ME8569)	NA	A	0.508292	0.0291739	75.2	2.89745	8		Laboratory
155	Shigella flexneri K-671	K-671	Shigella flexneri K-671	Gi06954		Unpublished	766152	49083	2526164618	AFHA00000000	S. flexneri K-671	NA	Shigella I	0.508316	0.0302093	74.4	2.90736	8	ShFl	Shigella
156	Escherichia coli CVM9340	CVM9340	Escherichia coli O103:H25 str. CVM9340	Gi20195		Unpublished	1165940	129419	0	AJVQ00000000	E. coli CVM9340	NA	G	0.503842	0.0314925	73.4	2.91634	8	O103:H25	NA
157	Escherichia coli J53	J53	Escherichia coli J53	Gi19947		Unpublished	1144303	82837	2519899551	AICK00000000	E. coli J53	NA	A	0.5079	0.0294727	75	2.90057	8		NA
158	Escherichia coli DEC12A	DEC12A	Escherichia coli DEC12A	Gi07453		J Bacteriology	868191	51021	2526164631	AIHA00000000	E. coli DEC12A	NA	B1	0.505098	0.0318544	73.2	2.91826	8		NA
159	Escherichia coli TA280	TA280	Escherichia coli TA280	Gi06238		Unpublished	656444	39093	648276671	ADBA00000000	E. coli TA280	D	D1	0.505853	0.0303796	74.3	2.90876	5		NA
160	Escherichia coli DEC10B	DEC10B	Escherichia coli DEC10B	Gi07443		J Bacteriology	868181	51001	2526164666	AIGQ00000000	E. coli DEC10B	NA	B1	0.504555	0.0315854	73.4	2.91685	8		NA
161	Escherichia coli IHE3034	IHE3034	Escherichia coli IHE3034	Gc01263	Gi05943	PNAS in press	714962	43693	646862326	CP001969	E. coli IHE3034	B2	B2	0.506995	0.00327302	97.8	0.770533	9	O18:K1:H7	ExPEC – Meningitis
162	Escherichia coli C227-11	C227-11	Escherichia coli O104:H4 C227-11	Gi19909		Unpublished	1048254	68153	2519899742	AFRH00000000	E. coli C227-11 [7]	NA	B1	0.506242	0.0308478	73.9	2.91226	8	O104:H4	NA
163	Escherichia coli EC869	EC869	Escherichia coli O157:H7 str. EC869	Gi02583			478008	27757	641736224	ABHU00000000	E. coli EC869	E	E	0.505426	0.0324372	72.7	2.92082	8	O157:H7	NA
164	Escherichia coli E2348/69 (EPEC)	E2348/69 (EPEC)	Escherichia coli O127:H6 str. E2348/69	Gc00878	Gi00239	J Bacteriology 191, 347-54	574521	32571	643348548	FM180568	E. coli E2348/69	B2	B2	0.505662	0.0162957	86.2	2.4564	9	O127:H6	EPEC
165	Escherichia coli MS 187-1	MS 187-1	Escherichia coli MS 187-1	Gi06431		Unpublished	749547	47269	648276658	ADTQ00000000	E. coli MS 187-1	A	A	0.508206	0.0292541	75.2	2.89831	8		NA
166	Escherichia coli W	W	Escherichia coli W	Gi08783	Gr00176	Unpublished	566546	42709	2506520037	AEDF00000000	E. coli W	B1	B1	0.507804	0.0304948	74.2	2.90966	8		Laboratory
167	Escherichia coli NRG 857C	NRG 857C	Escherichia coli O83:H1 str. NRG 857C	Gc01559	Gi05410	BMC Genomics 11(1):667	685038	41221	650377933	CP001855	E. coli NRG 857C	B2	B2	0.506803	0.0113456	90.7	2.02859	9	O83:H1	AIEC
168	Escherichia coli TW11039	TW11039	Escherichia coli TW11039	Gi10145		Unpublished	1005518	65905	2526164602	AKLW00000000	E. coli TW11039	NA	E	0.503553	0.0313838	73.5	2.91571	8		NA
169	Shigella flexneri 2930-71	2930-71	Shigella flexneri 2930-71	Gi06943		Unpublished	766159	49099	2526164650	AFHD00000000	S. flexneri 2930-71	NA	Shigella I	0.509166	0.0301612	74.5	2.90696	8	ShFl	Shigella
170	Escherichia coli EC4196	EC4196	Escherichia coli O157:H7 str. EC4196	Gi02131		Unpublished	444451	27741	641736214	ABHO00000000	E. coli EC4196	E	E	0.505507	0.0327173	72.5	2.92184	8	O157:H7	NA
171	Escherichia coli FVEC1302	FVEC1302	Escherichia coli FVEC1302	Gi06289		Unpublished	656379	39915	648861009	ACXH00000000	E. coli FVEC1302	D	D1	0.50633	0.0297904	74.7	2.90365	5		FVEC1302
172	Escherichia coli BL21(DE3)	BL21(DE3)	Escherichia coli BL21(DE3)	Gc01082	Gi04342	Unpublished	469008	30681	644736361	CP001665	E. coli BL21 (DE3) [5]	A	A	0.508405	0.0288322	75.5	2.89362	8		Laboratory
173	Escherichia coli DEC10E	DEC10E	Escherichia coli DEC10E	Gi07446		J Bacteriology	868184	51007	2526164661	AIGT00000000	E. coli DEC10E	NA	B1	0.50745	0.0309932	73.8	2.91325	8		NA
174	Escherichia coli S88	S88	Escherichia coli S88	Gc00926	Gc00925	PLoS Genetics 5(1):e1000344.	585035	33375	644736364	CU928161	E. coli S88	B2	B2	0.50681	0.00146737	99.2	0.360388	9	O45:K1	ExPEC – Meningitis
175	Escherichia coli 4_1_47FAA	4_1_47FAA	Escherichia coli 4_1_47FAA	Gi04539		Unpublished	562	39385	0	ACTQ00000000	E. coli 4_1_47FAA	NA	D1	0.506074	0.0304319	74.2	2.90917	5		NA
176	Escherichia coli MS 85-1	MS 85-1	Escherichia coli MS 85-1	Gi05293		Unpublished	679202	40699	0	ADWQ00000000	E. coli MS 85-1	C	C	0.50618	0.0306397	74.1	2.91076	8		NA
177	Escherichia coli BW2952	BW2952	Escherichia coli BW2952	Gc01022		J Bacteriology 12, 4025-4029	595496	33775	644736362	CP001396	E. coli BW2952	A	A	0.507907	0.0293862	75.1	2.89969	8		Laboratory
178	Escherichia coli CB9615	CB9615	Escherichia coli O55:H7 str. CB9615	Gc01222	Gi05774	PLoS ONE 5 (1), E8700	701177	42729	646564533	CP001846	E. coli CB9615	E	E	0.505231	0.0309534	73.8	2.91299	8	O55:H7	EPEC
179	Escherichia coli CVM10026	CVM10026	Escherichia coli O26:H11 str. CVM10026	Gi20193		Unpublished	1165951	129427	0	AJVX00000000	E. coli CVM10026	NA	B1	0.50366	0.0311642	73.7	2.91437	8	O26:H11	NA
180	Escherichia coli K12 DH1, ATCC 33849	K12 DH1, ATCC 33849	Escherichia coli DH1	Gc01118	Gi04386	Unpublished	536056	30031	646862325	CP001637	E. coli ATCC 33849	A	A	0.508099	0.0291832	75.2	2.89755	8		Laboratory
181	Escherichia coli DEC11A	DEC11A	Escherichia coli DEC11A	Gi07448		J Bacteriology	868186	51011	2526164668	AIGV00000000	E. coli DEC11A	NA	B1	0.506025	0.0314642	73.5	2.91617	8		NA
182	Escherichia coli MS 200-1	MS 200-1	Escherichia coli MS 200-1	Gi06434		Unpublished	749550	47275	648276661	ADUC00000000	E. coli MS 200-1	B2	B2	0.504867	0.0118134	90.3	2.07811	9		NA
183	Escherichia coli CVM10030	CVM10030	Escherichia coli O26:H11 CVM10030	Gi19979		Unpublished	1165952	129429	2519899565	AKBA00000000	E. coli CVM10030	NA	B1	0.503885	0.0314617	73.5	2.91616	8	O26:H11	NA
184	Escherichia coli MS 84-1	MS 84-1	Escherichia coli MS 84-1	Gi06417		Unpublished	749533	47219	648276666	ADTK00000000	E. coli MS 84-1	C	C	0.505487	0.0303617	74.3	2.90861	8		NA
185	Escherichia coli M605	M605	Escherichia coli M605	Gi06247		Unpublished	656417	39039	648276647	ADAV00000000	E. coli M605	B2	B2	0.504292	0.0174416	85.2	2.52891	9		NA
186	Escherichia coli H299	H299	Escherichia coli H299	Gi06263		Unpublished	656393	38991	648276643	ADBC00000000	E. coli H299	F	F2	0.507517	0.0244095	79.1	2.81379	1		NA
187	Escherichia coli W, ATCC 9739	W, ATCC 9739	Escherichia coli W	Gc01566	Gi06929	BMC Genomics 12(1):9	566546	48011	650377934	CP002185	E. coli ATCC 9739	B1	B1	0.508436	0.0302699	74.4	2.90787	8		Laboratory
188	Escherichia coli O104:H4 Ec11-4988	O104:H4 Ec11-4988	Escherichia coli O104:H4 Ec11-4988	Gi23648		Unpublished	1240764	81669	2523533515	AHOY00000000	E. coli Ec11-4988	NA	B1	0.506113	0.0307627	74	2.91166	8	O104:H4	NA
189	Shigella flexneri K-272	K-272	Shigella flexneri K-272	Gi06949		Unpublished	766148	49075	2526164652	AFGX00000000	S. flexneri K-272	NA	Shigella I	0.509466	0.0291867	75.2	2.89759	8	ShFl	Shigella
190	Escherichia coli C227-11	C227-11	Escherichia coli O104:H4 str. C227-11	Gi10516		The New England Journal of Medicine 365(8):709-17	1048254	68253	0	AFST00000000	E. coli C227-11 [6]	NA	B1	0.506802	0.0308345	73.9	2.91217	8	O104:H4	NA
191	Shigella flexneri 301	301	Shigella flexneri 2a str. 301	Gc00106		Nucleic Acids Research 30, 4432-4441	198214	310	637000264	AE005674	S. flexneri 301	Shigella I	Shigella I	0.508895	0.0301713	74.5	2.90704	8	ShFl	Shigella
192	Escherichia coli DEC9D	DEC9D	Escherichia coli DEC9D	Gi07440		J Bacteriology	868178	50995	2526164667	AIGN00000000	E. coli DEC9D	NA	B1	0.507002	0.0316319	73.3	2.9171	8		NA
193	Escherichia coli DEC10C	DEC10C	Escherichia coli DEC10C	Gi07444		J Bacteriology	868182	51003	2526164663	AIGR00000000	E. coli DEC10C	NA	B1	0.505889	0.0319517	73.1	2.91873	8		NA
194	Escherichia coli MS 146-1	MS 146-1	Escherichia coli MS 146-1	Gi06424		Unpublished	749540	47241	648276654	ADTN00000000	E. coli MS 146-1	A	A	0.507315	0.0292569	75.2	2.89834	8		NA
195	Shigella boydii Sb227	Sb227	Shigella boydii Sb227	Gc00322		Nucleic Acids Research 33, 6445-58	300268	13146	637000261	CP000036	S. boydii Sb227	Shigella II	Shigella IIa	0.512128	0.0298379	74.7	2.9041	8	ShBo	Shigella
196	Escherichia coli BL21 (DE3)	BL21 (DE3)	Escherichia coli BL21	Gc01050		Unpublished	511693	28965	646862323	AM946981	E. coli BL21 (DE3) [3]	A	A	0.508326	0.0289116	75.4	2.89453	8		Laboratory
197	Escherichia coli LB226692	LB226692	Escherichia coli O104:H4 str. LB226692	Gi10747	Gc01911	PLoS Biology 6(7):e22751	1040638	67613	0	AFOB00000000	E. coli LB226692	NA	B1	0.506299	0.0308896	73.9	2.91255	8	O104:H4	NA
198	Escherichia coli IAI1	IAI1	Escherichia coli IAI1	Gc00936		PLoS Genetics 5(1): e1000344	585034	33373	643348546	CU928160	E. coli IAI1	B1	B1	0.507937	0.0302184	74.4	2.90744	8	O8	Commensal
199	Escherichia coli 12009	12009	Escherichia coli O103:H2 str. 12009	Gc01129		PNAS Epub	585395	32511	646311923	AP010958	E. coli 12009	B1	B1	0.506552	0.0323554	72.8	2.9205	8	O103:H2	NA
200	Escherichia coli 55989	55989	Escherichia coli 55989	Gc00922	Gi01071	PLoS Genetics 5(1):e1000344	585055	33413	643348544	CU928145	E. coli 55989	B1	B1	0.506563	0.0308187	73.9	2.91206	8		EAEC
201	Shigella flexneri 2002017	2002017	Shigella flexneri 2002017	Gc01175	Gi04043	J Clinical Microbiology in press	591020	33639	646862341	CP001383	S. flexneri 2002017	Shigella I	Shigella I	0.508501	0.0302951	74.4	2.90807	8	ShFl	Shigella
202	Shigella flexneri 2850-71	2850-71	Shigella flexneri 2850-71	Gi06942		Unpublished	766158	49097	2526164649	AKMV00000000	S. flexneri 2850-71	NA	Shigella I	0.50969	0.0294708	75	2.90055	8	ShFl	Shigella
203	Escherichia coli 53638	53638	Escherichia coli 53638	Gi01134		Unpublished	344610	15639	638341083	AAKB00000000	E. coli 53638	A	A	0.510978	0.0304229	74.3	2.9091	8	O144	NA
204	Escherichia coli LSU-61	LSU-61	Escherichia coli O157:H7 str. LSU-61	Gi08728		Unpublished	926032	60067	0	AEUC00000000	E. coli LSU-61	E	E	0.506075	0.0304477	74.2	2.9093	8	O55:H7	NA
205	Escherichia coli EC4076	EC4076	Escherichia coli O157:H7 str. EC4076	Gi02128		Unpublished	444453	27745	641736220	ABHQ00000000	E. coli EC4076	E	E	0.505622	0.0323523	72.8	2.92049	8	O157:H7	NA
206	Escherichia coli EC4045	EC4045	Escherichia coli O157:H7 str. EC4045	Gi02127		Unpublished	444448	27733	641736213	ABHL00000000	E. coli EC4045	E	E	0.504672	0.0321862	72.9	2.9198	8	O157:H7	NA
207	Shigella sonnei 3233-85	3233-85	Shigella sonnei 3233-85	Gi06956		Unpublished	766163	49107	2526164617	AKND00000000	S. sonnei 3233-85	NA	Shigella IIb	0.510651	0.0299344	74.6	2.90497	8	ShFl	Shigella
208	Escherichia coli DEC5B	DEC5B	Escherichia coli DEC5B	Gi07418		J Bacteriology	868156	50949	2526164613	AIFR00000000	E. coli DEC5B	NA	E	0.504561	0.0304819	74.2	2.90956	8		NA
209	Escherichia coli SE11	SE11	Escherichia coli SE11	Gc00875	Gi02201	DNA Research 15, 375-86	409438	18057	643348551	AP009240	E. coli SE11	B1	B1	0.507965	0.0311429	73.7	2.91423	8		Commensal
210	Escherichia coli APEC	APEC	Escherichia coli APEC O1	Gc00494		J Bacteriology 189, 3228-3236	405955	16718	640753023	CP000468	E. coli APEC	B2	B2	0.505486	0.00217944	98.7	0.528499	9	O1:K1:H7	APEC
211	Escherichia coli TA271	TA271	Escherichia coli TA271	Gi06237		Unpublished	656443	39091	648276670	ADAZ00000000	E. coli TA271	B1	B1	0.507191	0.0314993	73.4	2.91637	8		NA
212	Escherichia coli 11128	11128	Escherichia coli O111:H- str. 11128	Gc01133		PNAS Epub	585396	32513	646311924	AP010960	E. coli 11128	B1	B1	0.506171	0.033372	72	2.92367	8	O111:H-	NA
213	Escherichia coli 2362-75	2362-75	Escherichia coli 2362-75	Gi05241		Unpublished	670897	40275	649989947	ADUL00000000	E. coli 2362-75	B2	B2	0.504794	0.0166589	85.9	2.48033	9		NA
214	Escherichia coli B185	B185	Escherichia coli B185	Gi04759		Unpublished	550676	38915	647533159	ACXF00000000	E. coli B185	D	D3	0.50595	0.0308044	74	2.91196	8		NA
215	Escherichia coli KO11	KO11	Escherichia coli KO11	Gc01620	Gi04225	Unpublished	595495	33875	0	CP002516	E. coli KO11	B1	B1	0.508379	0.0302597	74.4	2.90778	8		Commensal
216	Escherichia coli CVM9634	CVM9634	Escherichia coli O111:H8 CVM9634	Gi19975		Unpublished	1165944	129401	2519899560	AKAW00000000	E. coli CVM9634	NA	B1	0.503144	0.0323951	72.7	2.92066	8	O111:H8	NA
217	Escherichia coli TW10119	TW10119	Escherichia coli TW10119	Gi10142		Unpublished	1005522	65913	2526164604	AKMA00000000	E. coli TW10119	NA	E	0.503226	0.0315495	73.4	2.91665	8		NA
218	Escherichia coli EC4401	EC4401	Escherichia coli O157:H7 str. EC4401	Gi02579		Unpublished	478004	27749	641736116	ABHR00000000	E. coli EC4401	E	E	0.504558	0.0326317	72.6	2.92154	8	O157:H7	NA
219	Shigella dysenteriae 225-75	225-75	Shigella dysenteriae 225-75	Gi06936		Unpublished	766143	49065	2526164609	AKNG00000000	S. dysenteriae 225-75	NA	Shigella IIa	0.512184	0.0308744	73.9	2.91245	8	ShDy	Shigella
220	Escherichia coli B088	B088	Escherichia coli B088	Gi04760		Unpublished	550672	38905	647533158	ACXE00000000	E. coli B088	B1	B1	0.505245	0.0309454	73.8	2.91293	8		NA
221	Escherichia coli CVM9450	CVM9450	Escherichia coli O103:H2 str. CVM9450	Gi20196		Unpublished	1165941	129421	0	AJVR00000000	E. coli CVM9450	NA	B1	0.50582	0.0317225	73.3	2.91759	8	O103:H2	NA
222	Escherichia sp. 4_1_40B	4_1_40B	Escherichia sp. 4_1_40B	Gi02734		Unpublished	457401	32467	645058836	ACDM00000000	E. sp. 4_1_40B	NA	A	0.505174	0.0289288	75.4	2.89473	8		NA
223	Shigella dysenteriae 1617	1617	Shigella dysenteriae 1617	Gi06659		Unpublished	754093	48263	649989998	ADUT00000000	S. dysenteriae 1617	Shigella III	Shigella III	0.511889	0.0316096	73.3	2.91698	8	ShDy	Shigella
224	Escherichia coli MS 21-1	MS 21-1	Escherichia coli MS 21-1	Gi06411		Unpublished	749527	47205	648276662	ADTR00000000	E. coli MS 21-1	F	F1	0.503919	0.0251998	78.5	2.83265	4		NA
225	Escherichia coli CVM9942	CVM9942	Escherichia coli O26:H11 str. CVM9942	Gi20194		Unpublished	1165949	129423	0	AJVW00000000	E. coli CVM9942	NA	B1	0.504153	0.0316494	73.3	2.9172	8	O26:H11	NA
226	Shigella flexneri K-227	K-227	Shigella flexneri K-227	Gi06948		Unpublished	766147	49073	2526164651	AFGY00000000	S. flexneri K-227	NA	Shigella I	0.506992	0.0294716	75	2.90056	8	ShFl	Shigella
227	Escherichia coli EC4501	EC4501	Escherichia coli O157:H7 str. EC4501	Gi02581		Unpublished	478006	27753	641736225	ABHT00000000	E. coli EC4501	E	E	0.505753	0.033017	72.3	2.92277	8	O157:H7	NA
228	Escherichia coli DEC15E	DEC15E	Escherichia coli DEC15E	Gi07472		J Bacteriology	868210	51061	2521172732	AIHS00000000	E. coli DEC15E	NA	B1	0.506289	0.031384	73.5	2.91571	8		NA
229	Escherichia coli K-12, MG1655	K-12, MG1655	Escherichia coli str. K-12 substr. MG1655star	Gi07553		Infect. Immunity 79(6):2430-9	879462	51747	0	CM000960	E. coli MG1655 [9]	A	A	0.507579	0.0293794	75.1	2.89962	8	OR:H48:K-	Laboratory
230	Escherichia coli HS	HS	Escherichia coli HS	Gc00640	Gi01140	J Bacteriology 190(20)	331112	13959	640753025	CP000802	E. coli HS	A	A	0.508196	0.0300927	74.5	2.90637	8	O9	Commensal
231	Escherichia coli DEC15D	DEC15D	Escherichia coli DEC15D	Gi07471		J Bacteriology	868209	51059	2521172733	AIHR00000000	E. coli DEC15D	NA	B1	0.506103	0.0313278	73.6	2.91537	8		NA
232	Escherichia coli CVM9455	CVM9455	Escherichia coli O111 CVM9455	Gi19976		Unpublished	1165939	129407	2519899563	AKAX00000000	E. coli CVM9455	NA	B1	0.502271	0.0316448	73.3	2.91717	8	O111:H11	NA
233	Escherichia coli CVM9602	CVM9602	Escherichia coli O111:H8 CVM9602	Gi19974		Unpublished	1165942	129393	2519899561	AKAV00000000	E. coli CVM9602	NA	B1	0.504752	0.0319292	73.1	2.91862	8	O111:H8	NA
234	Escherichia coli DEC10A	DEC10A	Escherichia coli DEC10A	Gi07442		J Bacteriology	868180	50999	2526164665	AIGP00000000	E. coli DEC10A	NA	B1	0.506201	0.031453	73.5	2.91611	8		NA
235	Escherichia coli CVM9570	CVM9570	Escherichia coli O111:H8 str. CVM9570	Gi20191		Unpublished	1165945	129413	0	AJVU00000000	E. coli CVM9570	NA	B1	0.503476	0.0322044	72.9	2.91987	8	O111:H8	NA
236	Escherichia coli O104:H4 Ec11-4986	O104:H4 Ec11-4986	Escherichia coli O104:H4 Ec11-4986	Gi23646		Unpublished	1240762	81665	2523533513	AHOW00000000	E. coli Ec11-4986	NA	B1	0.506322	0.030665	74.1	2.91095	8	O104:H4	NA
237	Escherichia fergusonii ECD227	ECD227	Escherichia fergusonii ECD227	Gi08746		Unpublished	981367	62485	0	CM001142	E. fergusonii ECD227	NA	NA	0.500109	0.0984769	40.3	2.51136	6		NA
238	Escherichia coli APEC O78	APEC O78	Escherichia coli APEC O78	Gc02504	Gi39071	Unpublished	1274814	184588	0	CP004009	E. coli APEC O78	NA	C	0.506801	0.0294008	75.1	2.89984	8	O78	APEC
239	Escherichia coli CVM10224	CVM10224	Escherichia coli O26:H11 CVM10224	Gi19980		Unpublished	1165953	129431	2519899586	AKBB00000000	E. coli CVM10224	NA	B1	0.504909	0.0311941	73.7	2.91456	8	O26:H11	NA
240	Escherichia coli DEC12B	DEC12B	Escherichia coli DEC12B	Gi07454		J Bacteriology	868192	51023	2526164633	AIHB00000000	E. coli DEC12B	NA	B1	0.506094	0.0320106	73	2.91901	8		NA
241	Escherichia coli DEC11B	DEC11B	Escherichia coli DEC11B	Gi07449		J Bacteriology	868187	51013	2526164669	AIGW00000000	E. coli DEC11B	NA	B1	0.50703	0.0316747	73.3	2.91733	8		NA
242	Escherichia coli MS 196-1	MS 196-1	Escherichia coli MS 196-1	Gi06432		Unpublished	749548	47271	648276659	ADUD00000000	E. coli MS 196-1	A	A	0.506623	0.0303951	74.3	2.90888	8		NA
243	Escherichia coli O104:H4 Ec11-9941	O104:H4 Ec11-9941	Escherichia coli O104:H4 Ec11-9941	Gi23026		Unpublished	1240759	76805	2522572164	AGWH00000000	E. coli Ec11-9941	NA	B1	0.50686	0.0307135	74	2.9113	8	O104:H4	NA
244	Escherichia coli MS 57-2	MS 57-2	Escherichia coli MS 57-2	Gi06413		Unpublished	749529	47209	0	ADUG00000000	E. coli MS 57-2	B2	B2	0.50696	0.0112253	90.8	2.01551	9		NA
245	Escherichia coli O104:H4 Ec11-9450	O104:H4 Ec11-9450	Escherichia coli O104:H4 Ec11-9450	Gi23024		Unpublished	1240758	76801	2522572165	AGWF00000000	E. coli Ec11-9450	NA	B1	0.507617	0.0305897	74.1	2.91039	8	O104:H4	NA
246	Escherichia coli P12b	P12b	Escherichia coli P12b	Gc02207	Gi08220	Nucleic Acids Research Epub	910348	59455	2513237219	CP002291	E. coli P12b	NA	A	0.508882	0.029019	75.4	2.89575	8		Laboratory
247	Escherichia coli EDL933 (EHEC)	EDL933 (EHEC)	Escherichia coli O157:H7 EDL933	Gc00043		Nature 409,529-533	155864	259	637000107	AE005174	E. coli EDL933	E	E	0.504436	0.0322337	72.9	2.92	8	O157:H7	EHEC
249	Escherichia coli J96	J96	Escherichia coli J96	Gi19260		Unpublished	1206108	169903	2519899604	ALIN00000000	E. coli J96	NA	B2	0.503931	0.012092	90	2.10661	9		NA
250	Escherichia coli CVM9574	CVM9574	Escherichia coli O111:H8 str. CVM9574	Gi17894		Unpublished	1165943	129397	0	AJVV00000000	E. coli CVM9574	NA	B1	0.50463	0.0321939	72.9	2.91983	8	O111:H8	NA
251	Escherichia coli CVM9952	CVM9952	Escherichia coli O26:H11 CVM9952	Gi19970		Unpublished	1163738	94343	2519899564	AKBC00000000	E. coli CVM9952	NA	B1	0.505206	0.03175	73.2	2.91773	8	O26:H11	NA
252	Escherichia coli SE15	SE15	Escherichia coli SE15	Gc01160	Gi02202	J Bacteriology 192(4):1165-6	562	19053	646862327	AP009378	E. coli SE15	B2	B2	0.507384	0.0154871	86.9	2.39982	9	O150:H5	Commensal
253	Escherichia coli O104:H4 Ec11-5603	O104:H4 Ec11-5603	Escherichia coli O104:H4 Ec11-5603	Gi23649		Unpublished	1240765	81671	2523533516	AHOZ00000000	E. coli Ec11-5603	NA	B1	0.506123	0.0308076	74	2.91198	8	O104:H4	NA
254	Escherichia coli SECEC SMS-3-5	SECEC SMS-3-5	Escherichia coli SMS-3-5	Gc00750	Gi02124	J Bacteriology 190(20):6779-94	439855	19469	641522624	CP000970	E. coli SMS-3-5	F	F1	0.504967	0.0267321	77.2	2.86319	4		SECEC
